# Supplementary material for: Effectiveness of Cement Augmentation on Early Postoperative Mobility in Patients Treated for Trochanteric Fractures with Cephalomedullary Nailing: A Prospective Cohort Study
Source: J Pers Med. 2022 Aug 27;12(9):1392. doi: 10.3390/jpm12091392 (PMC9501313; doi:10.3390/jpm12091392)
Supplement: Supplementary file 1 [file jpm-12-01392-s001.zip]

Archive with 1 entries (1 files):
- jpm-1866738-supplementary.pdf
